# Supplementary material for: Treatment Response in Individual Organs Affected by Chronic Graft-Versus-Host Disease
Source: Cells. 2025 Feb 7;14(4):238. doi: 10.3390/cells14040238 (PMC11854124; doi:10.3390/cells14040238)
Supplement: Supplementary file 1 [file cells-14-00238-s001.zip]

Archive with 1 entries (1 files):
- cells-3382926-supplementary.pdf
